# Supplementary material for: Integrative Single‐Cell and Spatial Transcriptomics Reveal Organelle Stress–Associated Heterogeneity and Immune Microenvironment Remodeling in Lung Adenocarcinoma
Source: Hum Mutat. 2026 May 13;2026:4471260. doi: 10.1155/humu/4471260 (PMC13168938; doi:10.1155/humu/4471260)
Supplement: Supplementary file 2 — Supporting Information 2 Table S1: Organelle stress–related gene sets. [file HUMU-2026-4471260-s002.xlsx]

## Sheet: Sheet1
Table S1. Organelle stress–related gene sets.
Pathways	Genes
GOBP_ATF6_MEDIATED_UNFOLDED_PROTEIN_RESPONSE	ATF6	ATF6B	DDIT3	HSPA5	MBTPS1	MBTPS2	WFS1
GOBP_ENDOPLASMIC_RETICULUM_UNFOLDED_PROTEIN_RESPONSE	ABCA7	AGR2	AMFR	ATF3	ATF4	ATF6	ATF6B	BAK1	BAX	BCL2L11	BFAR	BHLHA15	BOK	CCND1	CDK5RAP3	COPS5	CREB3	CREB3L1	CREB3L2	CREB3L3	CREB3L4	CTH	DAB2IP	DDIT3	DDRGK1	DERL1	DERL2	DERL3	DNAJB9	EIF2AK2	EIF2AK3	EIF2S1	EP300	ERLEC1	ERMP1	ERN1	ERN2	ERO1A	FGF21	FICD	HERPUD1	HERPUD2	HSPA5	MBTPS1	MBTPS2	MIR199A1	NCK1	NCK2	NFE2L2
GOBP_GOLGI_ORGANIZATION	AKAP9	ARFGEF1	ARHGAP21	ARHGEF7	ARL1	ARMH3	ATL2	ATL3	ATP8B1	ATP8B2	ATP8B3	ATP8B4	BAG5	BCAS3	BET1	BHLHA15	BLZF1	CAMSAP2	CAMSAP3	CDC42	CDK1	CIT	CLASP1	CLASP2	COG1	COG2	COG3	COG4	COG5	COG6	COG7	COG8	CRYZL2P-SEC16B	CSNK1A1	CSNK1D	CUL7	DNAJC28	DNM2	DYM	DYNC2H1	EHD3	FAM174B	FBXW8	FHDC1	GAK	GBF1	GCC2	GOLGA2	GOLGA2P5
GOBP_GOLGI_VESICLE_TRANSPORT	ACSL3	AMN	ANK1	ANK3	ANKFY1	AP1AR	AP1G1	AP1G2	AP2A1	AP3D1	AP3S1	AP3S2	AP4M1	ARCN1	ARF3	ARF4	ARF5	ARFGAP2	ARFGAP3	ARFGEF2	ARFRP1	ARL1	ARL3	ATL2	ATL3	ATP2C1	ATP9A	ATP9B	BBS1	BBS2	BCAP29	BCAP31	BET1	BET1L	BICD2	BLZF1	BNIP1	CCDC22	CCDC91	CCDC93	CEP19	CLN3	CNIH4	CNST	COG1	COG2	COG3	COG4	COG5
GOBP_IRE1_MEDIATED_UNFOLDED_PROTEIN_RESPONSE	AGR2	BAK1	BAX	BCL2L11	BFAR	COPS5	DAB2IP	DDRGK1	DNAJB9	ERN1	ERN2	FICD	HSPA5	PARP16	PTPN1	TMEM33	UFL1	VAPB	XBP1
GOBP_LYSOSOMAL_LUMEN_ACIDIFICATION	ATP6AP2	CCDC115	CLN3	CLN5	CLN6	GRN	PPT1	SNAPIN	TMEM106B	TMEM199	TMEM9
GOBP_LYSOSOMAL_MEMBRANE_ORGANIZATION	ATP10B	CHMP2B	CHMP3	LAPTM4B	LAPTM5	MT3
GOBP_MITOCHONDRIAL_FISSION	AP3B1	AURKA	BNIP3	C11orf65	COX10	CYRIB	DCN	DDHD1	DDHD2	DNM1L	FIS1	GDAP1	GGNBP1	INF2	KDR	LRRK2	MAPT	MARCHF5	MCU	MFF	MIEF1	MIEF2	MTFP1	MTFR1	MTFR1L	MTFR2	MUL1	MYO19	OPA1	PGAM5	PINK1	PPARG	PRKN	RALA	RALBP1	SLC25A46	SPIRE1	STAT2	TMEM135	VPS35
GOBP_MITOCHONDRIAL_GENOME_MAINTENANCE	AKT3	DNA2	ENDOG	FLCN	LIG3	LONP1	MEF2A	MGME1	MPV17	OPA1	PARP1	PIF1	POLG2	PPARGC1A	PRIMPOL	SESN2	SLC25A33	SLC25A36	SLC25A4	STOX1	TOP3A	TP53	TYMP
GOBP_MITOCHONDRION_ORGANIZATION	ABLIM3	ACAA2	ACAD9	ADCK1	AFG1L	AFG3L2	AGK	AGTPBP1	AIFM1	AIFM2	AIP	AKT1	AKT3	ALKBH7	AMBRA1	AP3B1	APOO	APOOL	ARFIP2	ARHGAP11B	ARIH2	ARMC1	ARMCX3	ARRB2	ATAD3A	ATAD3B	ATAD3C	ATCAY	ATF2	ATG12	ATG13	ATG14	ATG2A	ATG2B	ATG3	ATG4B	ATG4D	ATG5	ATG7	ATG9A	ATG9B	ATP13A2	ATP23	ATP2A1	ATP5F1D	ATP5IF1	ATP7A	ATPAF1	ATPAF2
GOBP_MITOPHAGY	AMBRA1	ARFIP2	ATG13	ATG14	ATG4B	ATG4D	BECN1	C5orf51	CDC37	CERS1	HDAC6	HTRA2	HUWE1	LRBA	MAP1LC3B	MFN2	OPTN	PHB2	PINK1	PRKN	RETREG1	RNF41	SLC25A4	SLC25A5	SQSTM1	TAFAZZIN	TIGAR	TOMM7	TP53	TSC2	USP30	VDAC1	VPS13C	VPS13D
GOBP_NUCLEOLUS_ORGANIZATION	BAZ2A	BEND3	DDX11	EMG1	MACROH2A1	NOLC1	PHF2	PHF8	POLR1B	RPS19	RRN3	RRP8	SIRT1	SIRT2	SUV39H1	USP36
GOBP_PERK_MEDIATED_UNFOLDED_PROTEIN_RESPONSE	ABCA7	AGR2	ATF4	BOK	DDIT3	EIF2AK3	EIF2S1	HSPA5	NCK1	NCK2	NFE2L2	PPP1R15A	PPP1R15B	PTPN1	PTPN2	QRICH1	TMED2	TMEM33
GOBP_PEROXISOME_FISSION	ACOT8	CRYZL2P-SEC16B	DNM1L	FIS1	MFF	PEX11A	PEX11B	PEX11G	PEX19	SEC16B
GOBP_PEROXISOME_ORGANIZATION	ABCD1	ABCD2	ABCD3	ABCD4	ACOT8	CRYZL2P-SEC16B	DNM1L	FIS1	HACL1	LONP2	MAVS	MFF	PEX1	PEX10	PEX11A	PEX11B	PEX11G	PEX12	PEX13	PEX14	PEX16	PEX19	PEX2	PEX26	PEX3	PEX5	PEX5L	PEX6	PEX7	PJVK	PLAAT3	RAB8B	SCP2	SEC16B	TMEM135	ZFAND6
GOBP_PHAGOLYSOSOME_ASSEMBLY	ARL8B	CLN3	CORO1A	MYO7A	P2RX7	PIKFYVE	PLA2G5	RAB14	RAB20	RAB34	RAB39A	RAB7A	RAB7B	SPG11	SRPX	SYT7	TMEM175
GOBP_PHAGOSOME_ACIDIFICATION	RAB20	RAB38	RAB39A	RAB7A	SLAMF8	TCIRG1
GOBP_RESPONSE_TO_ENDOPLASMIC_RETICULUM_STRESS	ABCA7	ABL1	AGR2	AIFM1	ALOX15	ALOX5	AMFR	ANKS4B	ANKZF1	APAF1	AQP11	ATF3	ATF4	ATF6	ATF6B	ATG10	ATP2A1	ATP2A2	ATP2A3	ATXN3	AUP1	BAG6	BAK1	BAX	BBC3	BCAP31	BCL2	BCL2L1	BCL2L11	BFAR	BHLHA15	BOK	BRSK2	CALR	CALR3	CANX	CASP4	CAV1	CCDC47	CCND1	CDK5RAP3	CEBPB	CERT1	CFTR	CHAC1	CLGN	CLU	COPS5	CREB3
GOBP_RIBOSOMAL_LARGE_SUBUNIT_BIOGENESIS	BOP1	BRIX1	DDX18	DDX28	DHX30	EBNA1BP2	EIF6	FASTKD2	FTSJ3	GTF3A	GTPBP4	HEATR3	LAS1L	LTO1	MAK16	MALSU1	MDN1	MRPL1	MRPL20	MRTO4	NHP2	NIFK	NIP7	NLE1	NOC2L	NOL9	NOP16	NOP2	NOP53	NPM1	NSA2	NVL	PAK1IP1	PES1	PPAN	RPF1	RPF2	RPL10	RPL10A	RPL10L	RPL11	RPL14	RPL23A	RPL24	RPL26	RPL26L1	RPL3	RPL35	RPL35A
GOBP_RIBOSOME_BIOGENESIS	AATF	ABCE1	ABT1	BMS1	BOP1	BRIX1	BUD23	BYSL	C1D	C1QBP	CHD7	CUL4A	CUL4B	DCAF13	DDX10	DDX17	DDX18	DDX21	DDX27	DDX28	DDX31	DDX3X	DDX47	DDX49	DDX51	DDX52	DDX54	DDX56	DHX29	DHX30	DHX37	DIMT1	DIS3	DKC1	DROSHA	EBNA1BP2	EFL1	EIF2A	EIF4A3	EIF6	EMG1	ENSG00000275464	ERAL1	ERCC2	ERI1	ERI2	ERI3	ESF1	EXOSC1
[truncated: 469 more columns]
