# Supplementary material for: Integrative Single‐Cell and Spatial Transcriptomics Reveal Organelle Stress–Associated Heterogeneity and Immune Microenvironment Remodeling in Lung Adenocarcinoma
Source: Hum Mutat. 2026 May 13;2026:4471260. doi: 10.1155/humu/4471260 (PMC13168938; doi:10.1155/humu/4471260)
Supplement: Supplementary file 3 — Supporting Information 3 Table S2: siRNA sequences. [file HUMU-2026-4471260-s003.xlsx]

## Sheet: Sheet1
Table S2. siRNA sequences.
Gene	Protein	SS Sequence	AS Sequence
SLC16A14	MCT14	CGUCAAUUUGUAUAACUUAUC	UAAGUUAUACAAAUUGACGAU
